# Supplementary material for: Impact of the Presenting Symptom on Time Intervals and Diagnostic Routes of Patients with Symptomatic Oral Cancer
Source: Cancers (Basel). 2021 Oct 14;13(20):5163. doi: 10.3390/cancers13205163 (PMC8533728; doi:10.3390/cancers13205163)
Supplement: Supplementary file 1 [file cancers-13-05163-s001.zip]

Archive with 1 entries (1 files):
- cancers-1333764-supplementary.pdf
